# Supplementary material for: Clinical Uncertainty in Large Vessel Occlusion ischemic stroke (CULVO): Does automated perfusion scanning make a difference? Protocol of an intrarater and interrater agreement study
Source: PLoS One. 2024 Jan 30;19(1):e0297520. doi: 10.1371/journal.pone.0297520 (PMC10826946; doi:10.1371/journal.pone.0297520)
Supplement: S3 File — (ZIP) [file pone.0297520.s004.zip]

Archive with 6 entries (6 files):
- Publication License May-18-2023 (1).pdf
- __MACOSX/._Publication License May-18-2023 (1).pdf
- Publication License May-18-2023 (2).pdf
- __MACOSX/._Publication License May-18-2023 (2).pdf
- Publication License May-18-2023.pdf
- __MACOSX/._Publication License May-18-2023.pdf
